# Supplementary material for: Differentiation of Long Non-Coding RNA and mRNA Expression Profiles in Male and Female Aedes albopictus
Source: Front Genet. 2019 Oct 14;10:975. doi: 10.3389/fgene.2019.00975 (PMC6802003; doi:10.3389/fgene.2019.00975)
Supplement: Table S1 — Primers used for qRT-PCR. [file DataSheet_1.xlsx]

## Sheet: Sheet1
TABLE S1 | Primers used for qRT-PCR.
Target	Forward primer	Sequence (5'-3')	Reverse primer	Sequence (5'-3')
MSTRG.833.1	L1127F	CGAAGACGAGGAGGACTACG	L1127R	CGTTCTCCAGGTCCAACACT
MSTRG.9253.1	L9253F	CTGCAATACGGAAGCACAAA	L9253R	CCAGGTGTACGGAGATCGTT
MSTRG.5389.3	L5389F	GATAGACCTGCGGAGTCCAA	L5389R	GTGAAAGGCTTCCTGCAGAC
MSTRG.8012.1	L8012F	gcggtagtgagcaacaaaca	L8012R	gttatccgacgagcgttagc
MSTRG.1188.1	L1188F	TTGCTACGATCGAGGAAACC	L1188R	CTGCTGCGTCTTACAGTTCG
MSTRG.14385.1	G14385F	TCCGATTTCCAAAAGGAGTG	G14385R	CCTCTACAGGTGGCCGTTTA
MSTRG.8850.1	G8850F	tgggagctcgctttacttgt	G8850R	tttgaacgggtactccaagg
AALF009243-RA	G9243F	TTACAGTGACTGCGCGTTTC	G9243R	TGGGATTAGCGGTGAGTAGG
MSTRG.10018.	G10018F	TCCTGGGGACAGTGTTTAGC	G10018R	cagcgcctaaaggcacttac
MSTRG.10539.	G10539F	CAGCTTCACCAAAATGCAGA	G10539R	TTGCAGCTATGAGGTCGTTG
