# Supplementary material for: Differentiation of Long Non-Coding RNA and mRNA Expression Profiles in Male and Female Aedes albopictus
Source: Front Genet. 2019 Oct 14;10:975. doi: 10.3389/fgene.2019.00975 (PMC6802003; doi:10.3389/fgene.2019.00975)
Supplement: Table S2 — The detail information of all DEGs. [file DataSheet_2.xlsx]

## Sheet: TableS2
TABLE S2 | The detail information of all DEGs
id	fc	pval	qval	logFC	significant
AALF012823	384.264	2.45e-05	0.00469526	8.58596	Male_up
AALF006366	346.708	4.57e-06	0.00298071	8.43758	Male_up
AALF012966	172.075	0.000280769	0.0134668	7.4269	Male_up
MSTRG.18414	114.858	0.000233354	0.0122514	6.8437	Male_up
MSTRG.2760	35.3267	3.29e-07	0.00163705	5.14269	Male_up
AALF006118	24.7271	1.06e-05	0.00381136	4.62802	Male_up
AALF025653	24.3992	0.00028417	0.0134668	4.60876	Male_up
AALF005200	19.8567	0.000407878	0.0151493	4.31155	Male_up
MSTRG.19153	19.0818	0.000146734	0.0102283	4.25412	Male_up
MSTRG.11925	18.3422	2.07e-05	0.00456067	4.19709	Male_up
AALF015388	18.3422	2.07e-05	0.00456067	4.19709	Male_up
MSTRG.5339	16.4379	4e-05	0.00623479	4.03895	Male_up
MSTRG.5339	16.4379	4e-05	0.00623479	4.03895	Male_up
MSTRG.5339	16.4379	4e-05	0.00623479	4.03895	Male_up
MSTRG.5339	16.4379	4e-05	0.00623479	4.03895	Male_up
MSTRG.5339	16.4379	4e-05	0.00623479	4.03895	Male_up
MSTRG.5339	16.4379	4e-05	0.00623479	4.03895	Male_up
AALF017832	15.0554	8.62e-05	0.00912683	3.91221	Male_up
MSTRG.15929	14.6751	1.15e-05	0.00381136	3.8753	Male_up
AALF007995	14.5582	1.32e-05	0.00411381	3.86376	Male_up
MSTRG.8229	14.3961	1.6e-05	0.00441746	3.8476	Male_up
AALF014523	14.2233	0.000114936	0.0102283	3.83019	Male_up
MSTRG.1503	13.7945	0.000182408	0.01096	3.78602	Male_up
MSTRG.21250	13.6951	0.000680466	0.0183366	3.77559	Male_up
MSTRG.5109	13.3199	1.08e-05	0.00381136	3.73551	Male_up
MSTRG.5109	13.3199	1.08e-05	0.00381136	3.73551	Male_up
MSTRG.12785	13.0888	0.000672837	0.0183366	3.71027	Male_up
MSTRG.4565	13.0315	2.01e-05	0.00456067	3.70393	Male_up
AALF015981	12.3991	0.000182777	0.01096	3.63216	Male_up
MSTRG.15931	12.1623	1.5e-05	0.0044047	3.60434	Male_up
MSTRG.15931	12.1623	1.5e-05	0.0044047	3.60434	Male_up
AALF026579	11.2321	1.93e-05	0.00456067	3.48956	Male_up
MSTRG.662	10.8934	0.000185476	0.0109895	3.44538	Male_up
MSTRG.12786	10.6842	0.000836448	0.0200144	3.4174	Male_up
MSTRG.12786	10.6842	0.000836448	0.0200144	3.4174	Male_up
AALF013236	10.516	0.00072002	0.0183366	3.39451	Male_up
MSTRG.8341	10.4095	0.000126921	0.0102283	3.37983	Male_up
MSTRG.9573	9.91561	0.000194638	0.0113966	3.3097	Male_up
MSTRG.22127	9.14627	0.000602747	0.0177507	3.19318	Male_up
MSTRG.10366	9.08098	0.00014257	0.0102283	3.18285	Male_up
AALF017756	9.02666	5.39e-06	0.00298071	3.17419	Male_up
AALF023069	8.86869	0.000208423	0.0116162	3.14872	Male_up
AALF014935	8.64359	0.000268341	0.0132231	3.11163	Male_up
MSTRG.2755	8.29489	7.31e-05	0.00846485	3.05222	Male_up
MSTRG.5255	8.17159	0.000307741	0.0140516	3.03062	Male_up
MSTRG.8984	7.82619	0.000480636	0.0162526	2.96831	Male_up
MSTRG.1770	7.58432	0.00026122	0.0130435	2.92302	Male_up
MSTRG.14770	7.57477	0.000543991	0.0167647	2.9212	Male_up
AALF017802	7.54531	0.000968265	0.0212839	2.91558	Male_up
AALF023196	7.49148	5.04e-05	0.00655287	2.90525	Male_up
MSTRG.5108	7.07161	0.000490997	0.0162526	2.82204	Male_up
MSTRG.16195	6.99337	0.000970753	0.0212839	2.80599	Male_up
AALF023071	6.87836	0.000139851	0.0102283	2.78207	Male_up
AALF011672	6.84184	2.55e-05	0.00469526	2.77438	Male_up
MSTRG.8828	6.82671	0.000138057	0.0102283	2.77119	Male_up
MSTRG.15936	6.71822	0.000528504	0.0166143	2.74808	Male_up
MSTRG.12787	6.60743	8.39e-06	0.00380755	2.72409	Male_up
MSTRG.12787	6.60743	8.39e-06	0.00380755	2.72409	Male_up
AALF022356	6.59838	2.56e-06	0.00255024	2.72211	Male_up
MSTRG.16773	6.44548	2.21e-05	0.00456067	2.68829	Male_up
MSTRG.1216	6.39519	0.00302479	0.0375421	2.67699	Male_up
AALF005201	6.30648	0.000638703	0.0181647	2.65684	Male_up
MSTRG.1188	6.2623	0.000461737	0.0161836	2.64669	Male_up
MSTRG.4044	6.23994	0.00170483	0.0280031	2.64153	Male_up
MSTRG.11587	6.16908	0.00115822	0.0229475	2.62506	Male_up
AALF020824	5.92281	0.000315865	0.0142314	2.56628	Male_up
MSTRG.11652	5.68817	8.42e-06	0.00380755	2.50796	Male_up
AALF017474	5.65113	0.0021119	0.0314676	2.49854	Male_up
AALF021899	5.58818	1.86e-06	0.00231953	2.48238	Male_up
MSTRG.3035	5.50175	0.000473387	0.0162526	2.45989	Male_up
MSTRG.12458	5.46906	1.08e-06	0.00223259	2.45129	Male_up
AALF010211	5.44014	8.22e-05	0.00889575	2.44364	Male_up
MSTRG.17898	5.38019	0.000127192	0.0102283	2.42766	Male_up
AALF026140	5.34085	0.00106827	0.0220614	2.41707	Male_up
MSTRG.8825	5.25728	0.00178073	0.028732	2.39432	Male_up
AALF011370	4.91711	0.000857933	0.0204303	2.29781	Male_up
MSTRG.18370	4.85154	6.25e-05	0.00777745	2.27844	Male_up
AALF014525	4.73137	0.000515896	0.0166143	2.24226	Male_up
MSTRG.10550	4.70375	0.000149052	0.0102283	2.23381	Male_up
MSTRG.5254	4.66351	0.000790687	0.0194814	2.22142	Male_up
MSTRG.3036	4.26813	0.000725801	0.0183366	2.09361	Male_up
MSTRG.2761	4.20106	0.00222451	0.0321417	2.07075	Male_up
AALF023070	4.19453	0.00204734	0.0311113	2.06851	Male_up
MSTRG.20579	4.19413	0.00136131	0.0250009	2.06837	Male_up
MSTRG.13314	4.10734	0.000660274	0.0183366	2.0382	Male_up
AALF002228	4.04333	7.7e-05	0.0087069	2.01554	Male_up
MSTRG.14949	4.00631	0.000633051	0.0181074	2.00227	Male_up
MSTRG.18682	3.97531	0.000282356	0.0134668	1.99107	Male_up
MSTRG.15195	3.95714	0.000323539	0.01425	1.98446	Male_up
AALF028082	3.93501	0.000102216	0.00997375	1.97637	Male_up
MSTRG.10647	3.92523	0.000297835	0.0137252	1.97278	Male_up
MSTRG.10070	3.9052	0.000158989	0.0102283	1.9654	Male_up
MSTRG.17572	3.86384	0.000236314	0.0122514	1.95004	Male_up
AALF000205	3.86384	0.000236314	0.0122514	1.95004	Male_up
MSTRG.2406	3.85855	0.000894196	0.0207377	1.94806	Male_up
MSTRG.5128	3.7531	0.003133	0.0383119	1.90808	Male_up
MSTRG.4602	3.65233	0.002109	0.0314676	1.86882	Male_up
MSTRG.15364	3.63317	0.0010011	0.0213461	1.86123	Male_up
MSTRG.2909	3.62606	0.000629001	0.0180956	1.8584	Male_up
MSTRG.15151	3.61101	0.00164415	0.0275118	1.8524	Male_up
AALF026261	3.53648	0.000200182	0.0114518	1.82231	Male_up
MSTRG.13313	3.52177	0.00077815	0.0193622	1.8163	Male_up
MSTRG.20232	3.464	0.00188435	0.029585	1.79244	Male_up
MSTRG.15747	3.41852	4.04e-05	0.00623479	1.77337	Male_up
AALF000433	3.40759	0.0023922	0.0327087	1.76875	Male_up
MSTRG.13666	3.39423	0.00140622	0.0255296	1.76308	Male_up
MSTRG.16092	3.36436	0.000350718	0.0144662	1.75033	Male_up
MSTRG.11472	3.36426	0.000546417	0.0167647	1.75029	Male_up
MSTRG.9437	3.3572	0.000114032	0.0102283	1.74726	Male_up
MSTRG.21205	3.32187	0.000289522	0.0134668	1.732	Male_up
MSTRG.21115	3.32059	0.000288434	0.0134668	1.73144	Male_up
AALF004986	3.29323	0.00145206	0.0256461	1.71951	Male_up
MSTRG.17315	3.2398	0.00127989	0.0240264	1.69591	Male_up
MSTRG.9475	3.23755	0.00120705	0.0232848	1.6949	Male_up
AALF017754	3.21546	0.0033646	0.0397758	1.68503	Male_up
MSTRG.3037	3.20108	0.00338128	0.0398783	1.67856	Male_up
MSTRG.8754	3.19765	0.00226227	0.0321417	1.67701	Male_up
MSTRG.8239	3.16832	0.00098224	0.0213461	1.66372	Male_up
MSTRG.18387	3.12948	0.00101256	0.0214009	1.64592	Male_up
MSTRG.6914	3.1289	0.000320256	0.0142314	1.64566	Male_up
MSTRG.11626	3.12761	0.000222385	0.0119012	1.64506	Male_up
MSTRG.14722	3.11893	1.13e-05	0.00381136	1.64105	Male_up
MSTRG.15632	3.11168	0.00215133	0.0315305	1.6377	Male_up
MSTRG.10316	3.1052	0.0014157	0.0255296	1.63469	Male_up
AALF019078	3.09643	2.75e-05	0.00489604	1.63061	Male_up
MSTRG.18021	3.09325	0.000342805	0.0144265	1.62912	Male_up
MSTRG.6912	3.07163	0.00135874	0.0250009	1.61901	Male_up
MSTRG.45	3.06855	0.000128463	0.0102283	1.61756	Male_up
AALF017948	3.05678	0.00284393	0.0360693	1.61201	Male_up
MSTRG.12115	3.0547	0.000642666	0.0181736	1.61103	Male_up
MSTRG.8843	3.05272	0.0029003	0.0363597	1.61009	Male_up
AALF014841	3.05154	0.000992696	0.0213461	1.60954	Male_up
MSTRG.15179	3.04251	0.000889885	0.0207377	1.60526	Male_up
MSTRG.16778	3.01203	0.00215398	0.0315305	1.59074	Male_up
MSTRG.5443	3.01173	2.16e-05	0.00456067	1.59059	Male_up
MSTRG.13679	2.9975	0.000831174	0.0199843	1.58376	Male_up
MSTRG.14557	2.98184	3.62e-05	0.00600949	1.5762	Male_up
MSTRG.5786	2.97425	0.00191975	0.0300459	1.57253	Male_up
MSTRG.15502	2.96788	0.000722678	0.0183366	1.56943	Male_up
MSTRG.19268	2.96787	0.00101909	0.0214009	1.56943	Male_up
AALF009243	2.93968	6.93e-05	0.00820926	1.55566	Male_up
MSTRG.14396	2.9366	0.000407568	0.0151493	1.55415	Male_up
MSTRG.21615	2.92568	0.00164755	0.0275118	1.54877	Male_up
MSTRG.688	2.92094	0.0028492	0.0360693	1.54643	Male_up
MSTRG.865	2.91738	0.000474426	0.0162526	1.54467	Male_up
MSTRG.7004	2.90557	0.00260654	0.0339601	1.53882	Male_up
MSTRG.12434	2.89806	0.00142206	0.0255509	1.53509	Male_up
AALF026789	2.89612	4.57e-05	0.00623479	1.53412	Male_up
MSTRG.3632	2.8715	0.000262075	0.0130435	1.5218	Male_up
MSTRG.9793	2.86671	0.000150656	0.0102283	1.5194	Male_up
MSTRG.9435	2.81873	0.0005867	0.0175014	1.49505	Male_up
MSTRG.12265	2.81246	0.00162917	0.0274016	1.49183	Male_up
MSTRG.8114	2.81189	0.00100308	0.0213461	1.49154	Male_up
MSTRG.11610	2.80883	0.000452172	0.0160747	1.48997	Male_up
MSTRG.12190	2.76267	0.000598545	0.0177319	1.46606	Male_up
AALF017792	2.76027	0.0023483	0.0323295	1.46481	Male_up
MSTRG.9611	2.72699	0.00205033	0.0311113	1.44731	Male_up
MSTRG.17317	2.71383	0.00154762	0.0266079	1.44033	Male_up
MSTRG.10383	2.68611	0.000968266	0.0212839	1.42552	Male_up
MSTRG.11779	2.67946	0.000450869	0.0160747	1.42194	Male_up
MSTRG.2772	2.65932	0.00112518	0.02249	1.41106	Male_up
MSTRG.15810	2.6485	0.00156321	0.0267358	1.40518	Male_up
AALF011849	2.6367	0.00249134	0.0331713	1.39873	Male_up
MSTRG.13554	2.6137	0.00321987	0.0386152	1.38609	Male_up
MSTRG.8847	2.61103	0.000449428	0.0160747	1.38462	Male_up
MSTRG.107	2.55762	0.00122702	0.023488	1.3548	Male_up
MSTRG.7577	2.54012	0.00172969	0.028318	1.3449	Male_up
MSTRG.10596	2.53648	0.000549055	0.0167647	1.34283	Male_up
MSTRG.1541	2.5172	0.000147375	0.0102283	1.33182	Male_up
MSTRG.19669	2.51689	0.00235148	0.0323295	1.33164	Male_up
MSTRG.17248	2.50937	0.00249268	0.0331713	1.32733	Male_up
MSTRG.10019	2.5019	0.00214114	0.0315305	1.32303	Male_up
MSTRG.11781	2.43459	0.000942599	0.0211321	1.28368	Male_up
MSTRG.16939	2.42951	0.000327848	0.0143131	1.28066	Male_up
MSTRG.9473	2.38621	0.00124362	0.0237146	1.25472	Male_up
MSTRG.8947	2.37928	0.000950258	0.0212082	1.25052	Male_up
MSTRG.6384	2.37848	0.000826498	0.0199683	1.25004	Male_up
MSTRG.11451	2.36922	1.35e-06	0.00223259	1.24441	Male_up
MSTRG.10678	2.31498	0.000198133	0.0114518	1.211	Male_up
MSTRG.13491	2.31477	0.000494827	0.0162526	1.21087	Male_up
MSTRG.10220	2.30596	0.00230801	0.0323295	1.20537	Male_up
MSTRG.8851	2.2735	0.000530776	0.0166143	1.18492	Male_up
AALF002135	2.22494	0.00102962	0.0215312	1.15377	Male_up
MSTRG.16340	2.21875	0.00268293	0.034683	1.14975	Male_up
MSTRG.8850	2.21048	0.00162967	0.0274016	1.14436	Male_up
MSTRG.4923	2.20661	0.000399734	0.0151493	1.14183	Male_up
MSTRG.3320	2.1753	0.00147938	0.0258347	1.12122	Male_up
MSTRG.11766	2.08699	0.000883951	0.0207377	1.06143	Male_up
AALF011491	2.07123	0.00286886	0.0360693	1.05049	Male_up
MSTRG.7960	2.06541	0.000702846	0.0183366	1.04643	Male_up
MSTRG.10539	2.06528	0.00257356	0.0338814	1.04634	Male_up
MSTRG.14971	2.04564	0.00129688	0.0241745	1.03255	Male_up
