# Supplementary material for: Differentiation of Long Non-Coding RNA and mRNA Expression Profiles in Male and Female Aedes albopictus
Source: Front Genet. 2019 Oct 14;10:975. doi: 10.3389/fgene.2019.00975 (PMC6802003; doi:10.3389/fgene.2019.00975)
Supplement: Table S3 — Detailed information for all differentially expressed lncRNAs. [file DataSheet_3.xlsx]

## Sheet: Sheet2
TABLE S3 | Detailed information for all differentially expressed lncRNAs
name	fc	pval	FDR	logFC	up_regulated
MSTRG.833.1	0.36665814021418	0.00240709479384271	0.0429021808987563	-1.44749252573598	Female_up
MSTRG.834.1	0.275761823461264	0.000256297925847582	0.0168695294792878	-1.8585053512892	Female_up
MSTRG.1188.1	6.24690844474553	0.000437882618135044	0.019937757378358	2.64314238578953	Male_up
MSTRG.1541.2	2.50423137184473	0.00015483296278096	0.0141543133475594	1.32436786242719	Male_up
MSTRG.2284.3	3.19372227194999	0.00145356475162828	0.0327618507966931	1.67523886055706	Male_up
MSTRG.2760.1	35.0090923574529	1.2533102677903e-07	0.000630211163671679	5.1296577539581	Male_up
MSTRG.2772.1	2.64396275029885	0.00116314947735452	0.029673836666463	1.40270185145314	Male_up
MSTRG.3036.1	4.27400710384085	0.000691194367464121	0.023524082854721	2.09558930590775	Male_up
MSTRG.3037.1	3.19769981410996	0.00311847043370017	0.048754803787683	1.67703451135673	Male_up
MSTRG.3632.1	2.86719674793493	0.00023991835480297	0.0167993894820548	1.51964090615882	Male_up
MSTRG.5109.1	7.77456786354909	0.000126738206905785	0.0139031812975647	2.95876248766242	Male_up
MSTRG.5109.2	6.79201794390342	1.91495339918468e-07	0.000630211163671679	2.76384027036714	Male_up
MSTRG.5389.3	0.28481653495669	0.00164959767072292	0.0350378373619033	-1.81189519083179	Female_up
MSTRG.5786.1	2.96380726190716	0.00187153408419727	0.0376909896702206	1.56745163140494	Male_up
MSTRG.7004.1	2.86801232131206	0.00266974382380414	0.0454331475198088	1.52005122203759	Male_up
MSTRG.8012.1	0.4633808648414	0.000815766348188918	0.0254472706340259	-1.10972962506617	Female_up
MSTRG.8215.1	8.60960043050307	0.00135017698417139	0.0313339360804631	3.10594628404394	Male_up
MSTRG.8754.1	3.20083131256179	0.00210079055496126	0.0404290072435317	1.678446647223	Male_up
MSTRG.8825.1	5.26835942879168	0.00169122749560824	0.0354511445098517	2.39735377544375	Male_up
MSTRG.8828.1	6.83352988345196	0.000130747554185739	0.0139967430907862	2.77263100016084	Male_up
MSTRG.9253.1	0.419968535953229	0.00180676049588968	0.0369319800743661	-1.25164684967364	Female_up
MSTRG.11181.2	0.313943244414777	0.00241169962512	0.0429021808987563	-1.67142432686041	Female_up
MSTRG.11652.1	5.68967858521684	7.79238729031739e-06	0.00427412442873909	2.50834715576367	Male_up
MSTRG.12785.1	13.0940837488434	0.000612064388666789	0.0228388008133382	3.71084320633247	Male_up
MSTRG.12787.2	3.55617283709345	0.00273000850719929	0.0463035991005733	1.83032544372843	Male_up
MSTRG.12787.1	4.37999786691633	0.00136232985441831	0.0314353151578318	2.130930167226	Male_up
MSTRG.13314.1	4.09525410381243	0.000643221245575809	0.0235204568798888	2.03395297150891	Male_up
MSTRG.13666.1	3.40960352895473	0.00128130421576245	0.031016596084976	1.76960399142977	Male_up
MSTRG.14737.1	0.419899599160211	0.000507117687704506	0.0201421605012322	-1.25188368392294	Female_up
MSTRG.15929.1	14.6678281903746	1.08139307976041e-05	0.00474515283398866	3.87458336733494	Male_up
MSTRG.16151.1	0.339141533537277	2.18826140512274e-05	0.00602457853457297	-1.56004061763403	Female_up
MSTRG.16195.1	7.00688116323869	0.000923368327403029	0.0264243927433336	2.80877242831941	Male_up
MSTRG.16773.1	6.44609713593169	2.01113017710419e-05	0.00602457853457297	2.68842592846433	Male_up
MSTRG.18200.1	0.280451326467806	0.00158898273555952	0.0342907684113205	-1.83417768824848	Female_up
MSTRG.20094.1	0.210624561110854	0.00106498585626968	0.028965854983335	-2.24725441480701	Female_up
MSTRG.20232.1	3.45869324262219	0.00180394922159466	0.0369319800743661	1.79022706431138	Male_up
MSTRG.20688.1	0.163570328439605	6.69668795730827e-05	0.0103803393693502	-2.61201702689735	Female_up
